# Supplementary material for: Barth Syndrome: Exploring Cardiac Metabolism with Induced Pluripotent Stem Cell-Derived Cardiomyocytes
Source: Metabolites. 2019 Dec 17;9(12):306. doi: 10.3390/metabo9120306 (PMC6950123; doi:10.3390/metabo9120306)
Supplement: Supplementary file 1 [file metabolites-09-00306-s001.zip]

Archive with 3 entries (3 files):
- S3 VIDEO beating iPSCM.mp4
- S4 VIDEO beating iPSCM.mp4
- Supplemental materials _Metabolites.pdf
